# Supplementary material for: A Novel Detection Procedure for Mutations in the 23S rRNA Gene of Macrolide-Resistant Mycoplasma pneumoniae with Two Non-Overlapping Probes Amplification Assay
Source: Microorganisms. 2023 Dec 28;12(1):62. doi: 10.3390/microorganisms12010062 (PMC10820694; doi:10.3390/microorganisms12010062)
Supplement: Supplementary file 1 [file microorganisms-12-00062-s001.zip]

Archive with 1 entries (1 files):
- microorganisms-2771650-supplementary.pdf
